# Supplementary material for: Bone Age Determination of Epiphyseal Fusion at Knee Joint and Its Correlation with Chronological Age
Source: Medicina (Kaunas). 2024 May 8;60(5):779. doi: 10.3390/medicina60050779 (PMC11122822; doi:10.3390/medicina60050779)
Supplement: Supplementary file 1 [file medicina-60-00779-s001.zip]

Archive with 1 entries (1 files):
- medicina-2958880-supplementary.pdf
